# Supplementary material for: [68Ga]Ga-Ornibactin for Burkholderia cepacia complex Infection Imaging Using Positron Emission Tomography
Source: J Med Chem. 2023 May 30;66(11):7584–93. doi: 10.1021/acs.jmedchem.3c00469 (PMC10258796; doi:10.1021/acs.jmedchem.3c00469)
Supplement: Supplementary file 2 — jm3c00469_si_002.csv [file jm3c00469_si_002.csv]

Compound	SMILES
Ornibactin	ON(CCC[C@H](N)C(=O)N[C@@H](C(=O)N[C@@H](CO)C(=O)N[C@@H](CCCN(O)C=O)C(=O)NCCCCN)[C@@H](O)C(O)=O)C(=O)CC(O)CCC
Pyoverdine PAO1	ON(C=O)CCC[C@@H]1NC(=O)[C@H](CCCCNC(=O)[C@@H](NC(=O)[C@@H](NC1=O)[C@H](O)C)[C@H](O)C)NC(=O)[C@@H](NC(=O)[C@H](NC(=O)[C@H](CCCNC(=N)N)NC(=O)[C@H](NC(=O)[C@@H]1CCN=C2N1c1cc(O)c(O)cc1C=C2NC(=O)CCC(=O)O)CO)CO)CCCN(O)C=O
Desferrioxamine-B	ON(CCCCCCC(=O)CCC(=O)N(O)CCCCCN)C(=O)CCC(=O)NCCCCCN(O)C(=O)C
